# Supplementary material for: Effects of Human RelA Transgene on Murine Macrophage Inflammatory Responses
Source: Biomedicines. 2022 Mar 24;10(4):757. doi: 10.3390/biomedicines10040757 (PMC9027775; doi:10.3390/biomedicines10040757)
Supplement: Supplementary file 1 [file biomedicines-10-00757-s001.zip]

Archive with 6 entries (6 files):
- Supplementary Materials - Figure S1.pdf
- Supplementary Materials - Figure S2.pdf
- Supplementary Materials - Figure S3.pdf
- Supplementary Materials - Figure S4.pdf
- Supplementary Materials - Figure S5.pdf
- Supplementary Materials - Video S1.avi
